# Supplementary material for: Dataset of effect of Wogonin, a natural flavonoid, on the viability and activation of NF-κB and MAPKs in IL-1β-stimulated human OA chondrocytes
Source: Data Brief. 2017 Apr 9;12:150–5. doi: 10.1016/j.dib.2017.03.054 (PMC5392767; doi:10.1016/j.dib.2017.03.054)
Supplement: Supplementary file 1 — Supplementary material [file mmc1.zip]

Archive with 6 entries (6 files):
- Ansari__coi_disclosure.pdf
- Haqqi__coi_disclosure.pdf
- Haseeb__coi_disclosure.pdf
- Pratap__coi_disclosure.pdf
- Sara__coi_disclosure.pdf
- _Nazir_coi_disclosure.pdf
